# Supplementary material for: Benchmarking large-language-model vision capabilities in oral and maxillofacial anatomy: A cross-sectional study
Source: PLoS One. 2025 Oct 28;20(10):e0335775. doi: 10.1371/journal.pone.0335775 (PMC12561936; doi:10.1371/journal.pone.0335775)
Supplement: S1 File — (XLSX) [file pone.0335775.s001.xlsx]

## Sheet: Sheet1
category	gpt4_accuracy	gpt4_consistency	gpt4_time	o3_accuracy	o3_consistency	o3_time	gemini_flash_accuracy	gemini_flash_consistency	gemini_flash_time	gemini_pro_accuracy	gemini_pro_consistency	gemini_pro_time	copilot_quick_accuracy	copilot_quick_consistency	copilot_quick_time	copilot_deep_accuracy	copilot_deep_consistency	copilot_deep_time
1	1	1	15	1	1	176	1	1	5	1	1	14	1	1	13	1	1	30
1	1	1	15	1	0	176	0	0	5	1	1	14	0	1	13	0	1	30
1	1	1	15	0	1	176	0	0	5	0	1	14	0	0	13	0	1	30
1	1	1	15	1	1	176	0	0	5	1	1	14	0	0	13	0	1	30
1	0	1	15	0	1	176	0	1	5	1	0	14	0	0	13	0	1	30
1	1	1	15	1	1	176	0	0	5	1	0	14	0	1	13	0	1	30
1	1	1	15	1	1	176	1	1	5	1	1	14	0	1	13	0	0	30
1	1	1	15	1	1	176	1	1	5	1	1	14	0	0	13	0	0	30
1	1	1	15	0	0	176	0	0	5	1	0	14	0	0	13	0	0	30
1	1	1	15	1	1	176	1	1	5	1	1	14	0	0	13	0	0	30
1	0	0	12	1	1	330	0	0	4	1	0	17	0	1	11	0	1	35
1	1	1	12	1	1	330	1	0	4	1	1	17	1	1	11	1	1	35
1	1	1	12	0	1	330	1	1	4	1	1	17	1	0	11	1	0	35
1	0	1	12	1	1	330	0	0	4	0	1	17	0	1	11	0	0	35
1	1	1	12	1	1	330	0	0	4	0	0	17	1	1	11	1	1	35
1	0	0	12	1	1	330	1	0	4	1	0	17	0	0	11	0	1	35
1	1	1	12	1	1	330	1	1	4	1	1	17	0	0	11	0	0	35
1	0	0	12	1	1	330	0	0	4	0	1	17	0	1	11	0	1	35
1	0	0	12	1	1	330	0	1	4	0	1	17	0	1	11	0	1	35
1	0	0	12	1	0	330	1	1	4	1	1	17	0	1	11	0	1	35
1	0	1	16	0	1	569	0	0	4	0	0	7	0	1	7	0	0	45
1	0	1	16	1	0	569	0	0	4	0	0	7	0	1	7	0	0	45
1	0	1	16	1	1	569	0	0	4	0	0	7	0	1	7	0	0	45
1	0	1	16	0	0	569	0	1	4	0	1	7	0	0	7	0	1	45
1	1	1	16	1	1	569	0	0	4	1	1	7	0	1	7	0	1	45
1	1	1	16	1	1	569	0	1	4	0	0	7	0	0	7	0	0	45
1	0	1	16	1	1	569	0	1	4	1	1	7	0	0	7	0	0	45
1	1	1	16	0	0	569	0	1	4	1	1	7	0	0	7	0	0	45
1	1	0	16	0	1	569	1	0	4	1	1	7	0	0	7	0	0	45
1	1	1	16	1	1	569	1	1	4	1	1	7	1	1	7	1	0	45
1	1	1	15	1	1	634	1	1	4	1	1	17	1	1	4	1	1	22
1	1	0	15	0	1	634	0	1	4	0	1	17	0	0	4	0	1	22
1	0	0	15	0	0	634	0	1	4	0	0	17	0	0	4	0	1	22
1	0	1	15	0	1	634	0	1	4	0	1	17	0	0	4	0	1	22
1	0	1	15	0	0	634	0	1	4	0	1	17	0	1	4	0	1	22
1	1	0	15	0	0	634	0	1	4	0	0	17	0	0	4	0	1	22
1	0	0	15	0	0	634	0	1	4	1	0	17	0	0	4	0	1	22
1	1	0	15	1	0	634	0	1	4	0	1	17	0	0	4	0	1	22
1	0	1	15	0	0	634	0	1	4	0	0	17	0	0	4	0	1	22
1	0	1	15	0	0	634	1	1	4	0	0	17	0	0	4	0	1	22
1	1	1	17	1	1	578	0	0	5	1	1	11	1	1	13	1	1	11
1	0	1	17	0	1	578	0	0	5	0	1	11	0	1	13	0	1	11
1	1	1	17	1	1	578	0	0	5	1	1	11	1	1	13	1	1	11
1	0	0	17	1	0	578	1	1	5	0	1	11	1	0	13	1	1	11
1	1	1	17	0	0	578	1	1	5	1	0	11	1	1	13	1	1	11
1	0	0	17	0	0	578	0	1	5	0	0	11	0	0	13	0	1	11
1	0	0	17	0	1	578	0	0	5	0	0	11	0	0	13	0	1	11
1	0	1	17	0	1	578	0	0	5	1	1	11	0	0	13	1	0	11
1	1	1	17	1	1	578	1	0	5	1	1	11	0	0	13	0	0	11
1	1	1	17	1	1	578	1	1	5	1	1	11	0	0	13	0	0	11
1	0	0	12	1	1	205	0	1	9	1	1	10	0	0	6	0	0	12
1	1	1	12	1	1	205	0	1	9	0	1	10	0	0	6	0	0	12
1	0	0	12	1	1	205	0	1	9	0	1	10	0	0	6	0	0	12
1	1	1	12	1	1	205	1	0	9	1	1	10	0	0	6	0	0	12
1	1	1	12	1	1	205	1	1	9	1	1	10	0	0	6	0	0	12
1	0	1	12	1	1	205	0	1	9	0	1	10	0	0	6	0	1	12
1	0	0	12	1	1	205	1	1	9	1	1	10	0	0	6	0	1	12
1	0	0	12	1	0	205	0	1	9	0	0	10	0	0	6	0	0	12
1	1	0	12	1	1	205	1	0	9	0	1	10	0	0	6	0	0	12
1	0	1	12	0	1	205	1	1	9	1	1	10	0	0	6	0	0	12
1	0	0	13	1	0	638	0	0	5	0	1	13	0	1	9	0	1	15
1	1	1	13	1	1	638	0	0	5	0	1	13	1	1	9	1	1	15
1	0	0	13	1	0	638	1	0	5	0	1	13	0	1	9	0	1	15
1	1	1	13	1	1	638	1	1	5	0	1	13	1	1	9	1	1	15
1	0	0	13	1	1	638	0	0	5	0	1	13	0	1	9	0	1	15
1	0	0	13	1	1	638	1	0	5	0	0	13	0	1	9	0	1	15
1	1	1	13	0	0	638	1	1	5	0	1	13	0	1	9	0	0	15
1	1	1	13	1	1	638	1	1	5	1	1	13	0	0	9	0	0	15
1	0	1	13	0	1	638	0	1	5	0	1	13	0	1	9	0	1	15
1	0	0	13	1	0	638	0	1	5	0	0	13	0	0	9	0	0	15
1	1	1	11	1	1	960	1	1	7	1	1	11	0	0	8	0	1	13
1	0	1	11	1	0	960	0	1	7	1	1	11	0	0	8	0	1	13
1	0	1	11	1	1	960	0	1	7	0	1	11	0	0	8	0	1	13
1	1	1	11	1	1	960	1	1	7	1	1	11	0	0	8	0	1	13
1	1	1	11	1	0	960	0	0	7	0	1	11	0	0	8	0	1	13
1	1	1	11	1	1	960	0	0	7	1	1	11	0	0	8	0	1	13
1	1	1	11	1	1	960	1	1	7	1	1	11	0	0	8	0	1	13
1	0	1	11	1	0	960	0	0	7	1	1	11	0	0	8	0	1	13
1	0	1	11	1	0	960	0	0	7	0	1	11	0	0	8	0	1	13
1	0	1	11	1	0	221	0	0	7	1	1	11	0	0	8	0	0	13
1	0	1	12	0	0	531	1	0	4	1	1	10	0	1	6	0	1	11
1	1	1	12	1	1	531	1	1	4	1	1	10	1	1	6	1	1	11
1	1	1	12	1	1	531	1	1	4	1	1	10	1	1	6	1	1	11
1	1	1	12	1	1	531	1	0	4	1	1	10	1	1	6	1	1	11
1	1	1	12	1	1	531	1	1	4	1	1	10	1	1	6	1	1	11
1	1	1	12	1	1	531	1	1	4	1	1	10	1	1	6	1	1	11
1	1	1	12	1	1	531	1	1	4	1	1	10	1	1	6	1	1	11
1	1	12	1	1	531	1	0	4	1	1	10	1	1	6	1	1	11	6
0	1	12	1	1	531	0	1	4	1	1	10	1	1	6	1	1	11	4
1	1	12	1	1	531	1	1	4	1	1	10	1	1	6	1	1	11	6
1	0	9	0	1	60	1	1	5	0	0	12	0	0	8	1	1	25	3
0	1	9	0	1	60	1	1	5	1	1	12	0	1	8	0	1	25	2
0	0	9	0	1	60	1	1	5	1	0	12	0	0	8	1	0	25	3
0	0	9	0	1	60	1	1	5	0	0	12	0	0	8	0	0	25	1
0	1	9	0	1	60	1	1	5	1	1	12	0	0	8	0	0	25	2
0	1	9	0	1	60	0	1	5	0	1	12	0	0	8	0	0	25	0
1	1	9	1	1	60	1	0	5	1	1	12	0	0	8	0	0	25	4
0	0	9	0	0	60	0	1	5	0	0	12	0	0	8	0	0	25	0
0	1	9	0	0	60	1	1	5	0	1	12	0	0	8	0	1	25	1
1	1	9	1	1	60	0	1	5	1	1	12	0	0	8	0	0	25	3
0	1	14	0	0	497	0	1	4	0	1	12	0	1	5	0	1	12	0
0	0	14	1	1	497	0	0	4	0	0	12	0	1	5	0	0	12	1
0	0	14	1	1	497	0	0	4	0	0	12	0	1	5	0	0	12	1
0	0	14	1	1	497	1	0	4	1	1	12	0	1	5	0	0	12	3
0	1	14	1	0	497	0	0	4	0	0	12	0	1	5	0	1	12	1
1	1	14	1	1	497	1	1	4	1	1	12	1	1	5	1	1	12	6
0	1	14	1	0	497	0	0	4	0	0	12	0	0	5	0	0	12	1
0	1	14	1	1	497	1	0	4	0	0	12	0	0	5	1	1	12	3
0	1	14	1	1	497	1	0	4	1	1	12	0	1	5	0	1	12	3
0	0	14	1	1	497	1	0	4	0	0	12	0	0	5	0	0	12	2
0	0	11	0	1	820	0	0	3	0	0	16	0	0	6	0	1	8	0
1	0	11	0	1	820	1	0	3	0	0	16	1	0	6	0	1	8	3
0	1	11	0	1	820	1	0	3	1	0	16	0	1	6	0	1	8	2
1	1	11	1	1	820	1	0	3	0	1	16	1	1	6	1	1	8	5
1	1	11	1	1	820	1	1	3	0	1	16	0	1	6	0	1	8	3
0	1	11	0	0	820	1	0	3	0	1	16	1	1	6	1	1	8	3
0	0	11	1	1	820	0	1	3	1	1	16	1	0	6	0	1	8	3
1	0	11	1	1	820	0	0	3	0	0	16	0	0	6	0	0	8	2
0	0	11	0	0	820	0	0	3	0	0	16	0	0	6	0	1	8	0
0	0	11	0	0	820	0	1	3	0	1	16	0	0	6	0	0	8	0
1	1	16	1	1	149	0	0	5	0	0	11	1	1	8	1	1	12	4
0	1	16	0	0	149	0	0	5	1	0	11	0	0	8	0	1	12	1
0	1	16	1	1	149	0	0	5	1	0	11	1	1	8	1	0	12	4
0	0	16	1	1	149	0	1	5	1	0	11	1	1	8	1	1	12	4
0	1	16	1	1	149	0	1	5	1	0	11	1	1	8	1	0	12	4
0	0	16	1	1	149	0	0	5	1	1	11	1	1	8	1	1	12	4
0	0	16	1	1	149	1	0	5	0	1	11	0	0	8	1	0	12	3
1	1	16	1	1	149	0	0	5	1	1	11	0	0	8	0	0	12	3
0	0	16	1	1	149	0	0	5	0	0	11	1	1	8	1	1	12	3
1	1	16	1	1	149	0	0	5	0	1	11	1	1	8	1	1	12	4
1	1	11	1	1	577	0	0	4	0	1	15	0	1	5	0	0	15	2
0	1	11	0	0	577	0	0	4	0	1	15	1	1	5	1	0	15	2
0	0	11	1	0	577	0	0	4	1	0	15	1	1	5	1	0	15	4
0	1	11	0	0	577	0	0	4	1	1	15	0	1	5	0	0	15	1
1	1	11	1	1	577	0	0	4	1	1	15	0	0	5	0	0	15	3
1	1	11	1	1	577	0	0	4	1	1	15	1	0	5	1	1	15	5
1	1	11	0	0	577	0	0	4	0	1	15	0	0	5	0	1	15	1
1	0	11	1	1	577	0	0	4	1	1	15	0	0	5	0	1	15	3
0	1	11	0	1	577	0	0	4	0	1	15	0	0	5	0	1	15	0
0	1	11	1	1	577	0	0	4	0	1	15	0	0	5	0	0	15	1
0	0	16	1	1	322	0	1	5	0	0	18	1	1	3	1	1	13	3
0	0	16	0	0	322	0	1	5	0	0	18	0	1	3	0	1	13	0
0	0	16	1	0	322	0	1	5	1	1	18	0	1	3	0	1	13	2
0	0	16	1	0	322	0	1	5	0	1	18	0	1	3	0	1	13	1
0	0	16	1	1	322	1	1	5	1	1	18	0	0	3	0	1	13	3
0	1	16	0	0	322	0	1	5	0	1	18	0	0	3	0	0	13	0
0	1	16	1	0	322	0	1	5	0	0	18	1	0	3	0	0	13	2
0	0	16	1	0	322	1	1	5	1	1	18	0	0	3	1	0	13	4
0	0	16	0	0	322	1	1	5	1	1	18	0	1	3	0	1	13	2
0	0	16	1	1	322	0	0	5	1	1	18	0	1	3	0	0	13	2
0	1	11	0	0	313	0	0	5	0	1	37	0	1	5	0	1	21	0
1	1	11	1	0	313	0	1	5	0	0	37	1	1	5	1	1	21	4
0	1	11	0	0	313	0	1	5	0	1	37	0	1	5	0	1	21	0
0	1	11	0	0	313	0	1	5	0	0	37	0	1	5	0	1	21	0
1	1	11	1	1	313	0	0	5	0	0	37	1	1	5	1	1	21	4
0	0	11	1	0	313	1	1	5	1	1	37	1	1	5	1	1	21	5
1	1	11	1	0	313	1	1	5	1	1	37	1	1	5	1	1	21	6
1	1	11	1	1	313	0	0	5	0	0	37	0	1	5	0	1	21	2
0	0	11	0	0	313	1	0	5	1	0	37	0	0	5	0	1	21	2
1	1	11	1	1	313	1	1	5	1	1	37	1	1	5	1	1	21	6
0	0	14	0	0	327	0	0	7	0	1	12	0	1	6	0	1	20	0
1	0	14	1	1	327	0	0	7	1	1	12	0	1	6	0	1	20	3
0	0	14	0	1	327	0	0	7	0	0	12	0	1	6	0	1	20	0
1	1	14	0	0	327	1	0	7	1	1	12	1	1	6	1	1	20	5
1	1	14	1	1	327	1	0	7	1	1	12	0	1	6	0	1	20	4
0	0	14	1	0	327	0	0	7	1	0	12	0	1	6	0	1	20	2
1	1	14	0	1	327	0	1	7	0	0	12	0	1	6	0	1	20	1
0	0	14	0	0	327	0	0	7	0	0	12	1	1	6	1	1	20	2
0	0	14	0	0	327	1	1	7	1	1	12	0	1	6	0	1	20	2
0	0	14	0	0	327	0	0	7	0	0	12	0	1	6	0	1	20	0
0	0	10	0	0	362	1	1	6	0	0	20	0	1	8	0	1	15	1
0	1	10	0	0	362	0	1	6	0	0	20	1	1	8	0	1	15	1
1	1	10	0	0	362	1	0	6	0	0	20	0	0	8	0	0	15	2
0	0	10	1	1	362	0	0	6	1	0	20	0	0	8	0	0	15	2
0	1	10	0	0	362	0	0	6	0	0	20	0	1	8	0	0	15	0
1	1	10	0	1	362	1	0	6	0	0	20	0	0	8	0	0	15	2
1	1	10	0	1	362	0	0	6	0	0	20	0	1	8	0	0	15	1
0	0	10	0	0	362	0	0	6	1	0	20	0	0	8	0	1	15	1
1	1	10	0	0	362	1	0	6	0	1	20	0	0	8	0	1	15	2
1	1	10	1	0	362	1	0	6	0	0	20	0	0	8	0	0	15	3
0	1	10	0	0	191	0	0	4	0	0	30	0	1	8	0	1	16	0
0	1	10	0	1	191	0	1	4	0	1	30	0	1	8	0	1	16	0
0	1	10	0	0	191	0	0	4	0	0	30	0	1	8	0	0	16	0
0	1	10	0	0	191	0	0	4	0	0	30	0	0	8	0	0	16	0
0	0	10	0	0	191	0	0	4	0	0	30	0	1	8	0	0	16	0
0	0	10	0	1	191	0	0	4	0	1	30	1	1	8	1	0	16	2
0	1	10	0	0	191	0	0	4	0	1	30	0	1	8	0	0	16	0
0	1	10	1	0	191	1	1	4	0	0	30	0	0	8	0	1	16	2
0	1	10	0	0	191	0	0	4	0	0	30	0	0	8	0	1	16	0
0	1	10	0	0	191	0	0	4	0	0	30	0	0	8	0	0	16	0
0	0	9	0	0	189	0	1	5	0	1	24	0	0	9	0	1	14	0
0	0	9	0	0	189	0	0	5	0	1	24	1	0	9	0	1	14	1
1	1	9	1	0	189	0	0	5	1	1	24	0	0	9	1	1	14	4
0	1	9	0	0	189	0	0	5	0	1	24	0	0	9	0	1	14	0
1	0	9	1	1	189	0	0	5	1	1	24	0	0	9	0	1	14	3
0	0	9	0	0	189	0	0	5	0	0	24	0	0	9	0	1	14	0
0	1	9	0	0	189	0	0	5	0	0	24	0	0	9	0	1	14	0
0	0	9	0	1	189	0	0	5	1	0	24	0	0	9	0	0	14	1
0	0	9	0	0	189	0	0	5	1	1	24	0	0	9	0	1	14	1
0	0	9	0	0	189	0	0	5	0	0	24	0	0	9	0	0	14	0
1	1	20	1	1	126	0	0	4	1	0	9	1	1	8	0	1	15	4
0	1	20	0	0	126	0	1	4	0	0	9	0	1	8	0	0	15	0
1	0	20	0	0	126	1	1	4	1	1	9	0	1	8	0	1	15	3
0	0	20	0	0	126	0	1	4	0	1	9	0	1	8	0	1	15	0
1	1	20	1	0	126	0	0	4	1	1	9	1	1	8	1	1	15	5
0	1	20	0	0	126	0	0	4	0	1	9	0	1	8	0	1	15	0
0	0	20	0	1	126	0	0	4	1	1	9	0	1	8	0	0	15	1
1	1	20	1	1	126	1	1	4	1	1	9	0	1	8	1	0	15	5
1	1	20	0	0	126	1	0	4	1	1	9	0	0	8	1	0	15	4
1	1	20	1	1	126	1	0	4	1	1	9	1	0	8	1	0	15	6
1	1	10	1	1	718	0	0	4	0	1	20	1	1	10	1	1	13	4
0	1	10	0	0	718	1	0	4	0	1	20	0	1	10	0	1	13	1
1	1	10	1	0	718	0	0	4	0	0	20	0	1	10	0	1	13	2
0	0	10	0	0	718	0	0	4	0	0	20	1	1	10	1	1	13	2
0	0	10	0	0	718	1	0	4	1	1	20	0	1	10	0	1	13	2
0	1	10	0	1	718	0	0	4	0	0	20	1	1	10	1	1	13	2
1	1	10	1	1	718	1	1	4	0	0	20	1	1	10	1	1	13	5
1	1	10	0	0	718	1	1	4	1	0	20	1	1	10	1	1	13	5
0	1	10	0	0	718	0	0	4	0	0	20	0	1	10	0	1	13	0
0	1	10	0	0	718	0	1	4	0	1	20	0	1	10	0	1	13	0
0	1	4	0	1	130	0	1	8	0	0	14	0	1	6	0	1	12	0
1	1	4	0	1	130	0	0	8	1	1	14	0	0	6	0	1	12	2
1	1	4	1	1	130	0	1	8	1	1	14	1	1	6	1	1	12	5
1	1	4	0	1	130	1	1	8	1	1	14	0	0	6	0	0	12	3
1	1	4	0	1	130	0	0	8	0	0	14	1	0	6	0	1	12	2
1	1	4	1	1	130	1	0	8	1	1	14	1	1	6	1	1	12	6
1	1	4	1	1	130	1	0	8	1	1	14	1	0	6	0	1	12	5
0	1	4	0	1	130	0	1	8	1	0	14	1	1	6	1	1	12	3
0	1	4	0	1	130	0	1	8	0	1	14	0	1	6	0	1	12	0
1	0	4	0	0	130	1	1	8	1	1	14	0	0	6	0	0	12	3
1	1	9	1	1	217	1	0		1	0	14	1	1	6	1	1	13	6
0	0	9	0	0	217	1	1	15	1	1	14	0	0	6	0	0	13	2
0	0	9	0	0	217	1	0	15	0	1	14	0	1	6	0	1	13	1
0	0	9	1	1	217	0	0	15	0	1	14	1	0	6	0	0	13	2
0	1	9	0	1	217	0	0	15	0	0	14	0	0	6	0	1	13	0
0	0	9	0	0	217	0	0	15	1	1	14	0	0	6	0	1	13	1
0	0	9	1	0	217	1	1	15	0	1	14	0	0	6	0	0	13	2
0	0	9	0	0	217	0	0	15	1	0	14	0	0	6	0	0	13	1
0	1	9	0	0	217	0	0	15	0	0	14	0	0	6	0	0	13	0
0	1	9	0	0	217	0	0	15	0	1	14	0	0	6	1	0	13	1
0	1	15	1	1	590	1	1	8	0	0	12	0	0	8	0	1	34	2
0	0	15	0	1	590	1	0	8	1	1	12	0	0	8	1	1	34	3
0	0	15	0	1	590	1	0	8	1	1	12	0	0	8	0	1	34	2
0	1	15	1	1	590	0	0	8	0	1	12	0	0	8	0	1	34	1
0	0	15	0	1	590	0	1	8	1	0	12	0	0	8	0	1	34	1
0	1	15	0	0	590	1	0	8	1	1	12	0	0	8	0	1	34	2
0	1	15	1	1	590	0	0	8	1	1	12	0	0	8	0	1	34	2
1	1	15	0	0	590	1	0	8	1	0	12	0	0	8	0	1	34	3
1	1	15	1	1	590	1	1	8	1	1	12	1	0	8	0	1	34	5
1	1	15	1	1	590	0	0	8	1	1	12	1	0	8	0	1	34	4
0	1	4	0	0	392	1	0	6	0	1	14	0	1	10	0	0	15	1
0	1	4	0	0	392	1	0	6	0	1	14	0	1	10	0	0	15	1
0	1	4	0	0	392	1	0	6	0	0	14	0	1	10	0	0	15	1
0	0	4	0	0	392	0	1	6	0	0	14	0	1	10	0	0	15	0
1	1	4	1	1	392	0	1	6	1	1	14	0	1	10	0	0	15	3
0	1	4	1	0	392	0	0	6	0	1	14	0	1	10	0	0	15	1
1	1	4	1	1	392	1	1	6	1	1	14	0	1	10	0	0	15	4
1	1	4	0	0	392	0	1	6	1	0	14	0	1	10	0	0	15	2
0	0	4	0	1	392	0	0	6	0	0	14	0	1	10	0	0	15	0
1	0	4	1	1	392	0	0	6	1	0	14	0	1	10	0	0	15	3
